# Supplementary material for: ﻿A realigned taxonomy for the Schiedeakauaiensis – S.perlmanii species pair (Caryophyllaceae) based on recent collections and new analyses that require nomenclatural changes for both species
Source: PhytoKeys. 2025 Mar 26;254:113–23. doi: 10.3897/phytokeys.254.148438 (PMC11966141; doi:10.3897/phytokeys.254.148438)
Supplement: XML Treatment for Schiedea kauaiensis [file phytokeys.254.148438-treatment1.xml]

<!DOCTYPE tp:taxon-treatment
  PUBLIC "-//TaxonX//DTD Taxonomic Treatment Publishing DTD v0 20100105//EN" "tax-treatment-NSO.dtd">
<tp:taxon-treatment xmlns:tp="http://www.plazi.org/taxpub"><tp:treatment-meta><kwd-group><label>Taxon classification</label><kwd>
              <named-content content-type="kingdom">Plantae</named-content>
            </kwd><kwd>
              <named-content content-type="order">Caryophyllales</named-content>
            </kwd><kwd>
              <named-content content-type="family">Caryophyllaceae</named-content>
            </kwd></kwd-group><mixed-citation publication-type="journal"><person-group><name><surname>Wagner</surname><given-names>Warren L.</given-names></name><name><surname>Weller</surname><given-names>Stephen G.</given-names></name></person-group><article-title>﻿A realigned taxonomy for the <italic><tp:taxon-name><tp:taxon-name-part taxon-name-part-type="genus" reg="Schiedea">Schiedea</tp:taxon-name-part><tp:taxon-name-part taxon-name-part-type="species" reg="kauaiensis">kauaiensis</tp:taxon-name-part></tp:taxon-name></italic> – <italic><tp:taxon-name><tp:taxon-name-part taxon-name-part-type="genus" reg="Schiedea">S.</tp:taxon-name-part><tp:taxon-name-part taxon-name-part-type="species" reg="perlmanii">perlmanii</tp:taxon-name-part></tp:taxon-name></italic> species pair (<tp:taxon-name><tp:taxon-name-part taxon-name-part-type="family">Caryophyllaceae</tp:taxon-name-part></tp:taxon-name>) based on recent collections and new analyses that require nomenclatural changes for both species</article-title><source>PhytoKeys</source><day>26</day><month>03</month><year>2025</year><volume>254</volume><fpage>113</fpage><lpage>123</lpage><pub-id pub-id-type="doi">10.3897/phytokeys.254.148438</pub-id></mixed-citation></tp:treatment-meta><tp:nomenclature><label>﻿</label><tp:taxon-name>
            <object-id xmlns:xlink="http://www.w3.org/1999/xlink" content-type="arpha" xlink:type="simple">45EF2FDD-6ED5-5E81-B841-D55735648E6A</object-id>
            <tp:taxon-name-part taxon-name-part-type="genus" reg="Schiedea">Schiedea</tp:taxon-name-part>
            <tp:taxon-name-part taxon-name-part-type="species" reg="kauaiensis">kauaiensis</tp:taxon-name-part>
          </tp:taxon-name><tp:taxon-authority>H. St. John, Phytologia 64: 177. 1988.</tp:taxon-authority><xref ref-type="fig" rid="F1">Figs 1</xref><xref ref-type="fig" rid="F2">, 2</xref><xref ref-type="fig" rid="F3">, 3</xref><tp:nomenclature-citation-list><tp:nomenclature-citation><tp:taxon-name>
                <tp:taxon-name-part taxon-name-part-type="genus" reg="Schiedea">Schiedea</tp:taxon-name-part>
                <tp:taxon-name-part taxon-name-part-type="species" reg="nuttallii">nuttallii</tp:taxon-name-part>
                <tp:taxon-name-part taxon-name-part-type="infraspecific-rank">var.</tp:taxon-name-part>
                <tp:taxon-name-part taxon-name-part-type="variety" reg="pauciflora">pauciflora</tp:taxon-name-part>
              </tp:taxon-name><comment> O. Deg. &amp; Sherff in Sherff, Bot. Leafl. 7: 6. 1952.Type. Hawaiian Islands, Kaua‘i: Forest Reserve, ridge behind Papa‘a, 16 Jan 1952, <italic>O. Degener &amp; A. B. Greenwell s .n.</italic> (holotype: F-1451309, F-1451310, originally mounted on a single sheet [photo: F!], but now on 2 sheets [photos: F!]; isotypes: B! BISH-2 sheets!, F!, K, NY-2 sheets!, PH-2 sheets!, US- 2 sheets!). </comment></tp:nomenclature-citation><tp:nomenclature-citation><tp:taxon-name>
                <tp:taxon-name-part taxon-name-part-type="genus" reg="Schiedea">Schiedea</tp:taxon-name-part>
                <tp:taxon-name-part taxon-name-part-type="species" reg="nuttallii">nuttallii</tp:taxon-name-part>
                <tp:taxon-name-part taxon-name-part-type="infraspecific-rank">var.</tp:taxon-name-part>
                <tp:taxon-name-part taxon-name-part-type="variety" reg="lihuensis">lihuensis</tp:taxon-name-part>
              </tp:taxon-name><comment> Sherff, Bot. Leafl. 9: 3. 1954. Type. Hawaiian Islands, Kaua‘i: [southeastern Kaua’i] “mauka of Gap?, near Lihue,” 1911, <italic>J. M. Lydgate s. n.</italic> (holotype: BISH-501710!, photo: F!, isotypes: BISH-2 sheets!) </comment></tp:nomenclature-citation><tp:nomenclature-citation><tp:taxon-name>
                <tp:taxon-name-part taxon-name-part-type="genus" reg="Schiedea">Schiedea</tp:taxon-name-part>
                <tp:taxon-name-part taxon-name-part-type="species" reg="wichmanii">wichmanii</tp:taxon-name-part>
              </tp:taxon-name><comment> H. St. John, Phytologia 64: 178. 1988. Type. Hawaiian Islands, Kaua‘i: Limahuli Valley, E wall, 60° slope, locality on dark soil and loose rock with remnant ‘Ohi‘a, <tp:taxon-name><tp:taxon-name-part taxon-name-part-type="genus" reg="Eugenia">Eugenia</tp:taxon-name-part></tp:taxon-name>, Uluhe, <tp:taxon-name><tp:taxon-name-part taxon-name-part-type="genus" reg="Santalum">Santalum</tp:taxon-name-part></tp:taxon-name> [<italic>pyrularium</italic> A. Gray], <tp:taxon-name><tp:taxon-name-part taxon-name-part-type="genus" reg="Diospyros">Diospyros</tp:taxon-name-part></tp:taxon-name>, <tp:taxon-name><tp:taxon-name-part taxon-name-part-type="genus" reg="Psychotria">Psychotria</tp:taxon-name-part></tp:taxon-name>, and <tp:taxon-name><tp:taxon-name-part taxon-name-part-type="genus" reg="Hibiscus">Hibiscus</tp:taxon-name-part></tp:taxon-name>, 1300 ft [395 m], 13 Sep 1978, <italic>S. Perlman &amp; C. Wichman, Jr. 219</italic> (holotype: BISH-522858!; isotype: BISH!, PTBG!). [Sterile specimens, flowers liquid preserved.] </comment></tp:nomenclature-citation><tp:nomenclature-citation><tp:taxon-name>
                <tp:taxon-name-part taxon-name-part-type="genus" reg="Schiedea">Schiedea</tp:taxon-name-part>
                <tp:taxon-name-part taxon-name-part-type="species" reg="perlmanii">perlmanii</tp:taxon-name-part>
              </tp:taxon-name><comment> W. L. Wagner &amp; Weller, Syst. Bot Monogr. 72: 71. 2005. Type. Hawaiian Islands, Kaua‘i: Mt. Ha‘upu, near Queen Victoria’s profile, W of head of Victoria, <italic>Diospyros-Metrosideros</italic> lowland mesic forest, 1700–1950 ft [515–590] m, 27 Feb 1992, <italic>S. Perlman 12614</italic> (holotype: US-3252201!; isotypes: AD, BISH!, PTBG!). </comment></tp:nomenclature-citation></tp:nomenclature-citation-list></tp:nomenclature><tp:treatment-sec sec-type="material" id="SECID0ESHAE"><title>Type.</title><p><bold>Hawaiian Islands, Kaua‘i</bold> • Wainiha-Manoa ridge, wet forest near edge of pali, 2000 ft [610 m], 30 Jul 1977, <italic>C. Christensen 290</italic> (holotype: BISH-522854!).</p><fig id="F1" position="float" orientation="portrait"><object-id xmlns:xlink="http://www.w3.org/1999/xlink" content-type="doi" xlink:type="simple">10.3897/phytokeys.254.148438.figure1</object-id><object-id xmlns:xlink="http://www.w3.org/1999/xlink" content-type="arpha" xlink:type="simple">81E9FD09-677D-5782-8939-001FEACE09F7</object-id><label>Figure 1.</label><caption><p><italic><tp:taxon-name><tp:taxon-name-part taxon-name-part-type="genus" reg="Schiedea">Schiedea</tp:taxon-name-part><tp:taxon-name-part taxon-name-part-type="species" reg="kauaiensis">kauaiensis</tp:taxon-name-part></tp:taxon-name></italic><bold>A</bold> habit, stem with leaves and inflorescence <bold>B</bold> branch of inflorescence <bold>C</bold> flower in early anthesis, male stage <bold>D</bold> flower in later anthesis, female stage. Reproduced from fig. 25 of <xref ref-type="bibr" rid="B1">Wagner et al. 2005</xref>; drawn from cultivated plant from <italic>Perlman 12917</italic> grown in the greenhouse of the University of California at Irvine. Illustration by Alice Tangerini.</p></caption><graphic xmlns:xlink="http://www.w3.org/1999/xlink" xlink:href="phytokeys-254-113_article-148438__-g001.jpg" position="float" orientation="portrait" xlink:type="simple" id="oo_1291623.jpg"><uri content-type="original_file" xlink:type="simple">https://binary.pensoft.net/fig/1291623</uri></graphic></fig></tp:treatment-sec><tp:treatment-sec sec-type="description" id="SECID0ECJAE"><title>Description.</title><p>Vine; stems 6–12 dm long (in cultivation eventually to 15 dm or more long), sprawling when young to reclining when longer, at least sparingly branched, internodes deep purple or purplish green, glabrous throughout, except bracts, sepals, and sometimes the pedicel sparsely short-puberulent. Leaves opposite; blades 4–11.5 cm long, 2–2.8 cm wide, narrowly ovate or lanceolate to elliptic-lanceolate, weakly glossy, green or yellowish green, sometimes purple-tinged, especially on lower surface, weakly coriaceous and rubbery, chartaceous when dry, with only the midvein evident, the midvein ± slightly excentric, usually reddish purple, margin entire, slightly thickened and becoming revolute toward the base, apex acute to acuminate; petioles 0.8–0.9 cm long, purple, weakly ± grooved. Inflorescence terminal, with 40–60 flowers, 20–35 cm long and nearly as wide, diffuse, laterally-directed or pendent, the tertiary and higher level internodes or pedicels weakly spreading; bracts subulate, the lowermost of central axis narrowly elliptic, falcate, green and purple-tinged or purple, the lowermost ones 2–17 mm long, those of branches and flowers 1.5–4.5 mm long, purple, the adaxial surface puberulent; pedicels 13–15 mm long at anthesis, weakly flattened, very weakly angled just below the flower and often sparsely short-puberulent. Flowers hermaphroditic, usually pendent. Sepals 2.2–3 mm long, elongating to 4 mm long in fruit, ovate, green, sometimes purple-tinged toward apex or irregularly purple throughout, opaque, strongly reflexed and convex in the proximal 1/4, producing a conspicuous transverse bulge, the distal part broadly navicular, oriented at 5° to 30° angle to the pedicel, abaxial side sparsely puberulent toward the base, the adaxial side puberulent, primarily near the midrib, margins conspicuously scarious, ciliate, apex attenuate, inconspicuously slightly twisted. Nectary base 0.7–0.9 mm long, yellow, the nectary shaft 4.5 mm long, gently recurved, at 90° angle to the axis, apex deeply bifid to ca. 1/2 their length. Stamens 10; filaments dimorphic, the antisepalous whorl 6.2–6.3 mm long, the alternate whorl 5 mm long; anthers 0.75–0.8 mm long, subequal, pale yellow. Styles 3. Capsules 2.5–2.8 mm long, ovoid. Seeds ca. 1.2 mm long, orbicular-reniform, compressed, the surface rugose. Chromosome number unknown.</p><fig id="F2" position="float" orientation="portrait"><object-id xmlns:xlink="http://www.w3.org/1999/xlink" content-type="doi" xlink:type="simple">10.3897/phytokeys.254.148438.figure2</object-id><object-id xmlns:xlink="http://www.w3.org/1999/xlink" content-type="arpha" xlink:type="simple">85947C60-1051-5D6E-8D3C-65FDFE2EE8E9</object-id><label>Figure 2.</label><caption><p>Comparison of inflorescence pubescence <bold>A</bold><italic><tp:taxon-name><tp:taxon-name-part taxon-name-part-type="genus" reg="Schiedea">Schiedea</tp:taxon-name-part><tp:taxon-name-part taxon-name-part-type="species" reg="kauaiensis">kauaiensis</tp:taxon-name-part></tp:taxon-name></italic>, showing sparse short hairs <bold>B</bold><italic><tp:taxon-name><tp:taxon-name-part taxon-name-part-type="genus" reg="Schiedea">S.</tp:taxon-name-part><tp:taxon-name-part taxon-name-part-type="species" reg="napaliensis">napaliensis</tp:taxon-name-part></tp:taxon-name></italic>, glandular-puberulent throughout. Although seeds of <italic><tp:taxon-name><tp:taxon-name-part taxon-name-part-type="genus" reg="Schiedea">S.</tp:taxon-name-part><tp:taxon-name-part taxon-name-part-type="species" reg="kauaiensis">kauaiensis</tp:taxon-name-part></tp:taxon-name></italic> and <italic><tp:taxon-name><tp:taxon-name-part taxon-name-part-type="genus" reg="Schiedea">S.</tp:taxon-name-part><tp:taxon-name-part taxon-name-part-type="species" reg="napaliensis">napaliensis</tp:taxon-name-part></tp:taxon-name></italic> are similar in size, mature capsules of <italic><tp:taxon-name><tp:taxon-name-part taxon-name-part-type="genus" reg="Schiedea">S.</tp:taxon-name-part><tp:taxon-name-part taxon-name-part-type="species" reg="napaliensis">napaliensis</tp:taxon-name-part></tp:taxon-name></italic> are larger and contain more seeds than <italic><tp:taxon-name><tp:taxon-name-part taxon-name-part-type="genus" reg="Schiedea">S.</tp:taxon-name-part><tp:taxon-name-part taxon-name-part-type="species" reg="kauaiensis">kauaiensis</tp:taxon-name-part></tp:taxon-name></italic>. Drawn from herbarium specimen of <italic>Perlman 17563</italic> (US) and <italic>Perlman 472</italic> (<bold>A</bold>), and <italic>Perlman 12074</italic> (US) (<bold>B</bold>). Illustration by Alice Tangerini.</p></caption><graphic xmlns:xlink="http://www.w3.org/1999/xlink" xlink:href="phytokeys-254-113_article-148438__-g002.jpg" position="float" orientation="portrait" xlink:type="simple" id="oo_1291626.jpg"><uri content-type="original_file" xlink:type="simple">https://binary.pensoft.net/fig/1291626</uri></graphic></fig></tp:treatment-sec><tp:treatment-sec sec-type="distribution" id="SECID0EEMAE"><title>Distribution.</title><p>(Fig. <xref ref-type="fig" rid="F3">3</xref>). Kaua‘i, known from mesic shrubland in four disjunct areas on windward Kaua‘i: 1) near the summit of the Hoary Head Mountains (Ha‘upu), 2) from a collection from above Papa‘a made over 50 years ago and more recently Moloa‘a Forest Reserve, Anahola, 3) as well as Wainiha, Limahuli, and Manoa valleys, and 4) from an old collection of a population in Wahiawa Mountains (Hi‘i Mts) in the central region; ca. 400–640 m.</p><fig id="F3" position="float" orientation="portrait"><object-id xmlns:xlink="http://www.w3.org/1999/xlink" content-type="doi" xlink:type="simple">10.3897/phytokeys.254.148438.figure3</object-id><object-id xmlns:xlink="http://www.w3.org/1999/xlink" content-type="arpha" xlink:type="simple">D483617D-C29D-5ED4-B3C0-7291258CD0D8</object-id><label>Figure 3.</label><caption><p>Distribution map (Kaua‘i, Hawaiian Islands) of <italic><tp:taxon-name><tp:taxon-name-part taxon-name-part-type="genus" reg="Schiedea">Schiedea</tp:taxon-name-part><tp:taxon-name-part taxon-name-part-type="species" reg="kauaiensis">kauaiensis</tp:taxon-name-part></tp:taxon-name></italic> and <italic><tp:taxon-name><tp:taxon-name-part taxon-name-part-type="genus" reg="Schiedea">S.</tp:taxon-name-part><tp:taxon-name-part taxon-name-part-type="species" reg="napaliensis">napaliensis</tp:taxon-name-part></tp:taxon-name></italic> showing extant and extirpated locations as of 2024 for populations represented by collections. Reproduced from Fig. 26 of <xref ref-type="bibr" rid="B1">Wagner et al. (2005)</xref>.</p></caption><graphic xmlns:xlink="http://www.w3.org/1999/xlink" xlink:href="phytokeys-254-113_article-148438__-g003.jpg" position="float" orientation="portrait" xlink:type="simple" id="oo_1291628.jpg"><uri content-type="original_file" xlink:type="simple">https://binary.pensoft.net/fig/1291628</uri></graphic></fig></tp:treatment-sec><tp:treatment-sec sec-type="material" id="SECID0EZNAE"><title>Specimens examined.</title><p><bold>Hawaiian Islands. Kaua‘i</bold>: Koloa District: Hi‘i Mts., <italic>s.d.</italic>, <italic>Lydgate s.n.</italic> (BISH). Lihue District: Ha‘upu summit, slopes of N facing side near top, [<named-content xmlns:xlink="http://www.w3.org/1999/xlink" content-type="dwc:verbatimCoordinates" xlink:type="simple"><named-content content-type="geo-json" specific-use="{&#34;type&#34;:&#34;Point&#34;,&#34;coordinates&#34;:[-159.400528,21.926000]}" id="NCID0EIOAE" xlink:type="simple">21°55'33.6"N, 159°24'1.9"W</named-content></named-content>], <italic>Perlman et. al. 12917</italic> (PTBG), <italic>Wood et al. 18289</italic> (PTBG), <italic>Wood et al. 18449</italic> (PTBG); Mt. Ha‘upu, N facing cliffs above Kipu, between Queen Victoria’s Profile and Mt. Ha‘upu summit, <italic>Perlman 17563</italic> (BISH, NY, PTBG, US), <italic>Wood et al. 11435</italic> (PTBG); Mt. Ha‘upu, slopes above Kipu ranch, to W of Queen Victoria’s Profile, <italic>Perlman 17439</italic> (PTBG), <italic>17449</italic> (PTBG); windward Ha‘upu, just E of Ha‘upu Peak, Kipu, below “Queen Elizabeth’s [Queen Victoria’s] Profile,” <italic>Warshauer 1184</italic> (BISH). Kawaihau District: Moloa‘a Forest Reserve, near Kawalumakua Peak [<named-content xmlns:xlink="http://www.w3.org/1999/xlink" content-type="dwc:verbatimCoordinates" xlink:type="simple"><named-content content-type="geo-json" specific-use="{&#34;type&#34;:&#34;Point&#34;,&#34;coordinates&#34;:[-159.335667,22.154000]}" id="NCID0EAPAE" xlink:type="simple">22°09'14.4"N, 159°20'08.4"W</named-content></named-content>], <italic>Wood et al. 14705</italic> (PTBG), [<named-content xmlns:xlink="http://www.w3.org/1999/xlink" content-type="dwc:verbatimCoordinates" xlink:type="simple"><named-content content-type="geo-json" specific-use="{&#34;type&#34;:&#34;Point&#34;,&#34;coordinates&#34;:[-159.341972,22.155528]}" id="NCID0EKPAE" xlink:type="simple">22°09'19.9"N, 159°20'31.1"W</named-content></named-content>], <italic>Wood et al. 14718</italic> (BISH, PTBG, US), <italic>Wood et al. 14719</italic> (PTBG), <italic>Tangalin 3361</italic> (PTBG). Hanalei District: Manoa valley, above falls in valley to East of Limahuli, 530 m, <italic>Perlman et al. 23977</italic> (PTBG); Wainiha valley, on ridge 1300 ft. S of Kulanaililia, top of ridge, [<named-content xmlns:xlink="http://www.w3.org/1999/xlink" content-type="dwc:verbatimCoordinates" xlink:type="simple"><named-content content-type="geo-json" specific-use="{&#34;type&#34;:&#34;Point&#34;,&#34;coordinates&#34;:[-159.568083,22.205694]}" id="NCID0E1PAE" xlink:type="simple">22°12'20.5"N, 159°34'5.1"W</named-content></named-content>], <italic>Christensen 317</italic> (BISH); Limahuli Valley, E wall, 60° slope, locality on dark soil and loose rock with ‘Ohi‘a, <italic><tp:taxon-name><tp:taxon-name-part taxon-name-part-type="genus" reg="Eugenia">Eugenia</tp:taxon-name-part></tp:taxon-name></italic>, Uluhe, <italic><tp:taxon-name><tp:taxon-name-part taxon-name-part-type="genus" reg="Santalum">Santalum</tp:taxon-name-part></tp:taxon-name></italic> [<italic>pyrularium</italic> A. Gray], <italic><tp:taxon-name><tp:taxon-name-part taxon-name-part-type="genus" reg="Diospyros">Diospyros</tp:taxon-name-part></tp:taxon-name></italic>, <italic><tp:taxon-name><tp:taxon-name-part taxon-name-part-type="genus" reg="Psychotria">Psychotria</tp:taxon-name-part></tp:taxon-name></italic>, and <italic><tp:taxon-name><tp:taxon-name-part taxon-name-part-type="genus" reg="Hibiscus">Hibiscus</tp:taxon-name-part></tp:taxon-name></italic>, 1300 ft [395 m], 16 August 1978, <italic>S. Perlman &amp; C. Wichman, Jr. 218</italic> (BISH); Lower Limahuli valley, up subgulch on W side of valley [<named-content xmlns:xlink="http://www.w3.org/1999/xlink" content-type="dwc:verbatimCoordinates" xlink:type="simple"><named-content content-type="geo-json" specific-use="{&#34;type&#34;:&#34;Point&#34;,&#34;coordinates&#34;:[-159.583222,22.217472]}" id="NCID0ELRAE" xlink:type="simple">22°13'02.9"N, 159°34'59.6"W</named-content></named-content>], <italic>Perlman &amp; Bender 17370</italic> (PTBG).</p></tp:treatment-sec><tp:treatment-sec sec-type="Cultivated specimens" id="SECID0ESRAE"><title>Cultivated specimens.</title><p><bold>Kaua‘i</bold>: Ha‘upu summit, slopes of N facing side near top, <italic>Perlman et.al. 12917</italic> [cult. <italic>Wagner &amp; Shannon 6795</italic>] (BISH, GH, NY, PTBG, US); SE portion of Moloa‘a Forest Reserve, Anahola upper gulch [<named-content xmlns:xlink="http://www.w3.org/1999/xlink" content-type="dwc:verbatimCoordinates" xlink:type="simple"><named-content content-type="geo-json" specific-use="{&#34;type&#34;:&#34;Point&#34;,&#34;coordinates&#34;:[-159.550000,22.250000]}" id="NCID0EBSAE" xlink:type="simple">22°’15"N, 159°33"W</named-content></named-content>], <italic>Heintzman KP06012199</italic> (US); from a cutting from Upper Manoa Valley, <italic>Heintzman KP05052302</italic> (PTBG), <italic>Wood &amp; DeMotta 18282</italic> (PTBG).</p></tp:treatment-sec><ref-list><ref id="B1"><mixed-citation xmlns:xlink="http://www.w3.org/1999/xlink" xlink:type="simple"><person-group><name name-style="western"><surname>Wagner</surname><given-names>WL</given-names></name><name name-style="western"><surname>Weller</surname><given-names>SG</given-names></name><name name-style="western"><surname>Sakai</surname><given-names>AK</given-names></name></person-group> (<year>2005</year>) <article-title>Monograph of <italic><tp:taxon-name><tp:taxon-name-part taxon-name-part-type="genus">Schiedea</tp:taxon-name-part></tp:taxon-name></italic> (<tp:taxon-name><tp:taxon-name-part taxon-name-part-type="family">Caryophyllaceae</tp:taxon-name-part></tp:taxon-name>–<tp:taxon-name><tp:taxon-name-part taxon-name-part-type="subfamily">Alsinoideae</tp:taxon-name-part></tp:taxon-name>).</article-title><source>Systematic Botany Monographs</source><volume>72</volume>: <fpage>1</fpage>–<lpage>169</lpage>.</mixed-citation></ref></ref-list></tp:taxon-treatment>
